# Supplementary material for: Use of Coffee Bean Bagasse Extracts in the Brewing of Craft Beers: Optimization and Antioxidant Capacity
Source: Molecules. 2022 Nov 10;27(22):7755. doi: 10.3390/molecules27227755 (PMC9697320; doi:10.3390/molecules27227755)
Supplement: Supplementary file 1 [file molecules-27-07755-s001.zip]

Archive with 1 entries (1 files):
- molecules-1931537-supplementary.pdf
